# Supplementary material for: The Metabolic Potential of the Human Lung Microbiome
Source: Microorganisms. 2024 Jul 17;12(7):1448. doi: 10.3390/microorganisms12071448 (PMC11278768; doi:10.3390/microorganisms12071448)
Supplement: Supplementary file 1 [file microorganisms-12-01448-s001.zip]

Archive with 2 entries (2 files):
- Supplementary Data Tables.xlsx
- Supplementary Figures.pdf
