# Supplementary material for: The Metabolic Potential of the Human Lung Microbiome
Source: Microorganisms. 2024 Jul 17;12(7):1448. doi: 10.3390/microorganisms12071448 (PMC11278768; doi:10.3390/microorganisms12071448)
Supplement: Supplementary file 1 [file microorganisms-12-01448-s001.zip › Supplementary Data Tables.xlsx]

## Sheet: Table S1
Table S1: List of the human lung bacteriome as used in our analysis.
Species	Phylum	Strain	Reference	Genome	Size	RiPPs	Terpene	NRPS	Arylpolyene	PKS	Oligosaccharide	Others	Total
Achromobacter xylosoxidans	Pseudomonadota	FDAARGOS_1091	[121,122]	complete	6901970	0	1	2	1	1	0	9	14
Acinetobacter baumannii	Pseudomonadota	K09-14	[123]	complete	3980230	1	0	3	2	0	0	3	9
Acinetobacter junii	Pseudomonadota	YR7	[124]	complete	3438557	2	0	0	1	0	0	2	5
Acinetobacter lwoffii	Pseudomonadota	H7	[125]	complete	3528101	1	0	0	1	0	0	2	4
Actinomyces graevenitzii	Actinobacteria	UMB0286	[10]	complete	2107861	1	0	0	0	0	0	0	1
Actinomyces israelii	Actinobacteria	F0345	[126]	complete	3980311	4	0	2	1	1	0	0	8
Actinomyces johnsonii	Actinobacteria	CCUG 34287	[127,128]	scaffold	3348294	1	0	0	0	0	0	0	1
Actinomyces naeslundii	Actinobacteria	FDAARGOS_1037	[127,128]	complete	3152123	3	0	0	0	0	0	0	3
Actinomyces odontolyticus (Schaalia odontolytica)	Actinobacteria	NCTC9935	[10]	complete	2454426	0	0	0	0	0	0	0	0
Actinomyces sp	Actinobacteria	JRMV (S6-Spd3)	[10]	contig	2091011	0	0	0	0	0	0	0	0
Actinomyces sp	Actinobacteria	KE952139 (F0311)	[10]	contig	2469990	0	0	0	0	0	0	0	0
Actinomyces sp (Kytococcus sedentarius)	Actinobacteria	JVNV (262_KSED)	[10]	scaffold	2452806	1	0	0	0	0	0	0	1
Actinomyces viscosus	Actinobacteria	NCTC10951	[129]	complete	3491241	3	0	0	0	0	0	1	4
Aggregatibacter actinomycetemcomitans	Pseudomonadota	4S	[130,131]	complete	2109143	1	0	0	1	0	0	0	2
Aggregatibacter aphrophilus	Pseudomonadota	NCTC 5906	[132]	complete	2337153	2	0	0	1	0	0	1	4
Aggregatibacter segnis	Pseudomonadota	NCTC 10977	[10]	complete	2022832	1	0	0	1	0	0	1	3
Alloprevotella rava	Bacteroidota	DSM 22548	[10]	contig	2557292	1	0	0	0	0	0	0	1
Alloprevotella sp	Bacteroidota	FM996479	[10]	-	-	0	0	0	0	0	0	0	0
Alloprevotella tannerae	Bacteroidota	ATCC 51259	[10]	scaffold	2585719	1	0	0	0	0	0	1	2
Anaerococcus sp	Firmicutes	HM587319 (8405254)	[10]	-	-	0	0	0	0	0	0	0	0
Arachnia propionica	Actinobacteria	NCTC12967	[133,134]	complete	3402349	3	0	3	0	1	0	0	7
Atopobium parvulum (Lancefieldella parvula)	Actinobacteria	DSM 20469	[10]	complete	1543805	0	0	0	0	0	0	0	0
Bacillus altitudinis	Firmicutes	GR-8	[10]	complete	3681784	2	2	1	0	1	0	4	10
Bacillus anthracis	Firmicutes	Ames Ancestor; A2084	[135,136]	complete	5503926	2	1	3	0	0	0	2	8
Bacteroides pyogenes	Bacteroidota	KG-29	[137]	contig	3371970	1	0	0	0	0	0	0	1
Bordetella pertussis	Pseudomonadota	H640	[138,139]	complete	4088701	1	1	0	0	0	0	1	3
Brucella anthropi	Pseudomonadota	PBO	[140]	complete	4858647	0	1	1	1	0	0	5	8
Bulleidia extructa	Firmicutes	W1219	[141,142]	contig	1419583	0	0	0	0	0	0	0	0
Burkholderia cepacia	Pseudomonadota	BC16	[143,144]	complete	8366868	1	5	6	1	3	0	7	23
Buttiauxella noackiae	Pseudomonadota	MCE	[10]	contig	4766744	2	0	2	1	0	0	0	5
Campylobacter concisus	Pseudomonadota	ATCC 33237	[10]	complete	1840041	0	0	0	1	0	0	0	1
Campylobacter gracilis	Pseudomonadota	ATCC 33236	[145]	complete	2281652	0	0	0	0	0	0	0	0
Campylobacter lanienae	Pseudomonadota	NCTC 13004	[10]	complete	1594554	0	0	1	1	0	0	0	2
Campylobacter rectus	Pseudomonadota	ATCC 33238	[10]	complete	2571679	0	0	0	1	0	0	0	1
Campylobacter showae	Pseudomonadota	ATCC 51146	[10]	complete	2097887	0	0	0	1	0	0	0	1
Campylobacter sp (Campylobacter concisus)	Pseudomonadota	ANNI (ATCC 51562)	[10]	contig	1841750	0	0	0	1	0	0	0	1
Capnocytophaga gingivalis	Bacteroidota	H1496	[146,147]	complete	2838633	0	0	0	4	0	0	1	5
Capnocytophaga granulosa	Bacteroidota	NCTC12948	[148]	contig	2843797	0	0	0	3	0	0	1	4
Capnocytophaga haemolytica	Bacteroidota	NCTC12947	[149]	complete	2688499	0	0	0	2	0	0	1	3
Capnocytophaga ochracea	Bacteroidota	DSM 7271	[150]	complete	2612925	0	0	0	3	0	0	1	4
Capnocytophaga sputigena	Bacteroidota	D1179	[10]	complete	2855148	0	0	0	3	0	0	1	4
Catonella morbi	Firmicutes	ATCC 51271	[10]	scaffold	3479204	1	1	0	0	0	0	0	2
Chlamydia pneumoniae	Chlamydiae	TW-183	[151]	complete	1225935	0	0	0	0	0	0	0	0
Citrobacter youngae	Pseudomonadota	CPO452	[10]	contig	4936293	1	0	2	1	0	0	0	4
Clostridium sp	Firmicutes	AM420036	[10]	-		0	0	0	0	0	0	0	0
Comamonas testosteroni	Pseudomonadota	G1	[152]	complete	5497097	0	1	0	0	0	0	3	4
Corynebacterium accolens	Actinobacteria	DSM 44278	[153]	complete	2465625	0	1	1	0	1	0	0	3
Corynebacterium afermentans	Actinobacteria	DSM 44282	[154]	complete	2353801	0	1	1	0	1	0	0	3
Corynebacterium macginleyi	Actinobacteria	160811	[155]	complete	2431961	0	1	1	0	1	0	1	4
Corynebacterium propinquum	Actinobacteria	FDAARGOS_1112	[156]	complete	2480127	1	1	2	0	1	0	1	6
Corynebacterium pseudodiphtheriticum	Actinobacteria	DSM 44287	[157]	contig	2261008	0	1	0	0	1	0	0	2
Corynebacterium striatum	Actinobacteria	FDAARGOS_1115	[158,159]	complete	2904831	1	1	3	0	1	0	0	6
Corynebacterium tuberculostearicum	Actinobacteria	FDAARGOS_1117	[160]	complete	2451854	0	1	2	0	1	0	0	4
Delftia acidovorans	Pseudomonadota	SPH-1	[161]	complete	6767514	1	1	2	0	1	0	1	6
Dialister pneumosintes	Firmicutes	KCOM 1685	[162]	scaffold	1247407	0	0	0	0	0	0	0	0
Dietzia cinnamea	Actinobacteria	NBRC 102147	[163]	contig	3598827	1	2	1	0	1	0	2	7
Dolosigranulum pigrum	Firmicutes	KPL1914	[162]	chromosome	1890416	3	0	0	0	0	0	0	3
Eggerthia catenaformis	Firmicutes	OT 569	[164]	scaffold	1945158	0	0	0	0	0	0	0	0
Eikenella corrodens	Pseudomonadota	NCTC10596	[165]	complete	2192577	0	2	0	2	0	0	1	5
Enhydrobacter aerosaccus	Pseudomonadota	ATCC 27094	[10]	scaffold	6769764	7	1	1	0	1	0	7	17
Enterobacter hormaechei	Pseudomonadota	FDAARGOS 1435	[166,167]	complete	4762440	1	0	0	1	0	0	2	4
Enterococcus faecalis	Pseudomonadota	T5	[168]	scaffold	2870381	3	0	0	0	0	0	0	3
Erwinia iniecta (Winslowiella iniecta)	Pseudomonadota	B120	[10]	scaffold	4783533	2	0	4	1	2	0	7	16
Eubacterium sulci	Firmicutes	-	[10]	-	-	0	0	0	0	0	0	0	0
Finegoldia magna	Firmicutes	12T306	[10]	contig	1838801	2	0	0	0	0	0	0	2
Furfurilactobacillus rossiae	Firmicutes	L1	[169]	complete	2795601	2	0	0	0	1	0	0	3
Fusobacterium gonidiaformans	Fusobacteriota	ATCC 25563	[170]	complete	1678881	0	0	2	0	0	0	0	2
Fusobacterium naviforme	Fusobacteriota	-	[170]	-	-	0	0	0	0	0	0	0	0
Fusobacterium necrophorum	Fusobacteriota	F1260	[171]	complete	2288480	0	0	2	0	0	0	1	3
Fusobacterium nucleatum	Fusobacteriota	ATCC 25586	[10]	complete	2180101	0	0	1	0	0	0	0	1
Fusobacterium periodonticum	Fusobacteriota	ATCC 33693	[10]	scaffold	2615003	0	0	2	0	0	0	0	2
Fusobacterium sp (Fusobacterium periodonticum)	Fusobacteriota	KN173681 (2_1_31)	[10]	contig	2546312	0	0	2	0	0	0	0	2
Gemella haemolysans	Firmicutes	NCTC10459	[172]	complete	1926227	0	0	0	0	1	0	0	1
Gemella morbillorum	Firmicutes	FDAARGOS_741	[173]	complete	1743361	1	0	0	0	1	0	0	2
Gemella sanguinis	Firmicutes	FDAARGOS_742	[10]	complete	1796606	0	0	0	0	1	0	0	1
Granulicatella adiacens	Firmicutes	FDAARGOS_1477	[175,176]	complete	1965420	0	0	0	0	1	0	0	1
Granulicatella elegans	Firmicutes	ATCC 700633	[174]	scaffold	1965420	0	0	0	0	0	0	0	0
Granulicatella sp (Streptococcus sp.)	Firmicutes	JVNU (263_SSPC)	[10]	scaffold	1804345	0	0	0	0	1	0	0	1
Haemophilus haemolyticus	Pseudomonadota	NCTC10839	[177]	complete	1934644	1	0	0	0	0	0	0	1
Haemophilus influenzae	Pseudomonadota	477	[178–180]	complete	1846259	3	0	0	0	0	0	0	3
Haemophilus parahaemolyticus	Pseudomonadota	FDAARGOS_1199	[181]	complete	2093459	1	0	0	0	0	0	0	1
Haemophilus parainfluenzae	Pseudomonadota	ATCC 33392	[10]	scaffold	2124757	2	0	0	1	0	0	1	4
Haemophilus pittmaniae	Pseudomonadota	NCTC13334	[182]	complete	2181355	1	0	0	2	0	0	1	4
Ignavigranum sp	Firmicutes	GQ072397	[10]	-	-	0	0	0	0	0	0	0	0
Klebsiella pneumoniae	Pseudomonadota	HS11286	[183,184]	complete	5682322	3	0	4	0	1	0	0	8
Kluyvera intermedia	Pseudomonadota	N2-1	[10]	complete	4938529	2	0	2	1	0	0	0	5
Lachnoanaerobaculum orale	Firmicutes	DSM 24553	[10]	scaffold	2800999	1	0	0	0	0	0	0	1
Lachnoanaerobaculum saburreum	Firmicutes	DSM 3986	[10]	scaffold	3082404	3	0	0	0	0	0	0	3
Lacnoanaerobaculum sp	Firmicutes	JH815185 (OBRC5-5)	[10]	scaffold	2932121	1	1	0	0	0	0	0	2
Leptotrichia buccalis	Fusobacteriota	DSM 1135	[185]	complete	2465610	0	0	1	0	1	0	0	2
Leptotrichia hofstadii	Fusobacteriota	JCM16775	[186]	complete	2604381	0	0	1	0	1	0	0	2
Leptotrichia shahii	Fusobacteriota	JCM16776	[186]	complete	2161166	0	0	0	0	1	0	0	1
Leptotrichia sp	Fusobacteriota	AF366276	[10]	-	-	0	0	0	0	0	0	0	0
Leptotrichia sp	Fusobacteriota	KI272869 (oral taxon 215 str. W9775)	[10]	scaffold	2308492	1	0	1	0	1	0	0	3
Leptotrichia trevisanii	Fusobacteriota	JMUB3870	[10]	complete	2870544	1	0	1	0	1	0	0	3
Leptotrichia wadei	Fusobacteriota	JCM16777	[10]	complete	2337418	0	0	1	0	1	0	0	2
Magnetospirillum gryphiswaldense	Pseudomonadota	MSR-1	[189]	complete	4365796	1	1	1	1	3	0	1	8
Megasphaera micronuciformis	Firmicutes	F0359	[10]	scaffold	1765528	1	0	0	0	0	0	0	1
Microbulbifer halophilus	Pseudomonadota	KCTC 12848	[10]	scaffold	4655510	4	0	11	0	2	0	2	19
Microbulbifer hydrolyticus	Pseudomonadota	IRE-31	[10]	complete	4209307	2	0	2	0	0	0	2	6
Mogibacterium neglectum	Firmicutes	ATCC 700924	[10]	complete	1747241	1	0	0	0	0	0	0	1
Moraxella catarrhalis	Pseudomonadota	CCRI-195ME	[187,188]	complete	679518	0	0	0	0	0	0	0	0
Moraxella nonliquefaciens	Pseudomonadota	FDAARGOS_869	[189,190]	complete	1994386	1	0	0	0	0	0	0	1
Moraxella osloensis	Pseudomonadota	CCUG 350	[152,191]	complete	2343743	0	0	0	0	0	0	2	2
Mycobacterium leprae	Actinobacteria	MRHRU-235-G	[192,193]	complete	2649137	0	0	2	0	3	0	0	5
Mycobacterium tuberculosis	Actinobacteria	H37Rv	[194]	complete	3187112	2	1	5	0	8	0	2	18
Mycoplasma hominis	Tenericutes	AF3	[195,196]	contig	-	0	0	0	0	0	0	0	0
Mycoplasma pneumoniae	Tenericutes	NCTC10119	[197,198]	complete	823017	0	0	0	0	0	0	0	0
Neisseria cinerea	Pseudomonadota	NCTC10294	[199,200]	complete	1832904	1	2	0	1	0	0	0	4
Neisseria elongata	Pseudomonadota	M15911	[201]	complete	2397276	1	2	0	1	0	0	1	5
Neisseria flavescens	Pseudomonadota	ATCC 13120	[10]	complete	2231882	1	2	0	3	0	0	2	8
Neisseria lactamica	Pseudomonadota	M17106	[202,203]	complete	2200224	2	2	0	1	0	0	0	5
Neisseria mucosa	Pseudomonadota	NCTC 10774	[207]	contig	2195659	1	1	0	0	0	0	1	3
Neisseria perflava	Pseudomonadota	CCUG 17915	[204]	contig	2654294	1	2	0	3	0	0	2	8
Neisseria shayeganii	Pseudomonadota	DSM 22244	[10]	complete	2419744	1	2	0	3	0	0	2	8
Neisseria sicca	Pseudomonadota	NS20201025	[205]	complete	2265569	1	1	0	0	0	0	1	3
Neisseria subflava	Pseudomonadota	ATCC 49275	[206]	complete	2566407	1	2	0	3	0	0	2	8
Nocardioides salarius	Actinobacteria	DSM 18239	[10]	contig	4466463	0	1	1	0	1	0	1	4
Novosphingobium panipatense	Pseudomonadota	SM16	[208]	scaffold	4079279	1	1	0	0	0	0	3	5
Olsenella uli	Actinobacteria	DSM 7084	[209]	complete	2051896	0	0	0	0	0	0	1	1
Oribacterium asaccharolyticum	Firmicutes	ACB7	[10]	scaffold	2520584	0	0	0	0	0	0	1	1
Oribacterium parvum	Firmicutes	ACB1	[10]	scaffold	2470863	0	0	0	0	0	0	0	0
Oribacterium sinus	Firmicutes	DSM 17245	[10]	scaffold	2727810	1	0	0	0	0	0	2	3
Paenibacillus odorifer	Firmicutes	DSM 15391	[169]	complete	6812473	5	1	1	0	0	0	0	7
Pantoea agglomerans	Pseudomonadota	FDAARGOS 1447	[10]	complete	4692018	2	1	2	1	0	0	3	9
Pantoea allii	Pseudomonadota	PNA 200-10	[10]	scaffold	5000872	2	1	0	1	0	0	3	7
Pantoea ananatis	Pseudomonadota	PA13	[10]	complete	4867131	2	1	0	0	0	0	7	10
Pantoea eucrina	Pseudomonadota	XL123	[10]	complete	3839721	3	1	0	0	0	0	3	7
Pantoea sp	Pseudomonadota	AKIU (GM01)	[10]	contig	5320548	2	1	3	1	0	0	1	8
Pantoea stewartii	Pseudomonadota	ZJ-FGZX1	[10]	complete	4982863	1	1	1	0	0	0	6	9
Paraburkholderia fungorum	Pseudomonadota	ATCC BAA-463	[10]	complete	9058983	4	3	3	1	0	0	3	14
Paraburkholderia ginsengisoli	Pseudomonadota	FDAARGOS_1049	[10]	complete	6597255	1	3	3	1	3	0	4	15
Paraburkholderia sabiae	Pseudomonadota	PSAB630	[10]	scaffold	8346139	4	3	3	1	1	0	5	17
Paracoccus yeei	Pseudomonadota	TT13	[210]	complete	4620225	2	1	4	0	1	0	3	11
Parvimonas micra	Firmicutes	KCOM 1037	[10]	complete	1661863	0	0	0	0	0	0	0	0
Pasteurella dagmatis	Pseudomonadota	NCTC11617	[10]	complete	2287213	1	0	0	1	0	0	0	2
Pectobacterium wasabiae	Pseudomonadota	CFBP 3304	[10]	complete	5043228	1	0	1	1	0	0	3	6
Peptoniphilus harei	Firmicutes	FDAARGOS_1136	[10]	complete	1929566	1	0	2	0	0	0	0	3
Peptostreptococcus anaerobius	Firmicutes	653-L	[211,212]	contig	2083092	2	0	1	0	0	0	0	3
Pluralibacter pyrinus	Pseudomonadota	-	[10]	-	-	0	0	0	0	0	0	0	0
Porphyromonas asaccharolytica	Bacteroidota	DSM 20707	[213]	complete	4.40991e+06	0	0	0	0	0	0	0	0
Porphyromonas catoniae	Bacteroidota	F0037	[213]	scaffold	4.63789e+06	1	0	0	0	0	0	0	1
Porphyromonas gingivalis	Bacteroidota	ATCC 33277	[213]	complete	4.86587e+06	0	0	0	0	0	0	0	0
Porphyromonas pasteri	Bacteroidota	JCM 30531	[213]	contig	5.09385e+06	1	0	0	0	0	0	0	1
Prevotella albensis (Segatella albensis)	Bacteroidota	DSM 11370	[214,215]	scaffold	2668851	1	0	0	1	0	0	0	2
Prevotella baroniae (Segatella baroniae)	Bacteroidota	F0026	[216]	contig	3024338	0	0	0	0	0	0	0	0
Prevotella buccae (Segatella buccae)	Bacteroidota	NCTC13063	[217]	contig	3122366	1	0	0	1	0	0	0	2
Prevotella dentalis	Bacteroidota	DSM 3688	[218]	complete	3350206	0	0	0	0	0	0	0	0
Prevotella denticola	Bacteroidota	F0115	[174]	complete	3106544	1	0	0	1	0	0	1	3
Prevotella enoeca (Hoylesella enoeca)	Bacteroidota	F0113	[219]	complete	2861432	2	0	0	1	0	0	0	3
Prevotella histicola	Bacteroidota	F0411	[10]	complete	2999514	1	0	0	1	0	0	1	3
Prevotella intermedia	Bacteroidota	ATCC 25611	[10]	complete	2674170	1	0	0	0	0	0	0	1
Prevotella jejuni	Bacteroidota	CD3_33	[10]	complete	3913006	2	0	0	1	0	0	1	4
Prevotella melaninogenica	Bacteroidota	ATCC 25845	[10]	complete	3168282	0	0	0	0	0	0	0	0
Prevotella nanceiensis (Hoylesella nanceiensis)	Bacteroidota	SCHI0011.S.12	[10]	contig	2627131	1	0	0	0	0	0	0	1
Prevotella oralis (Hoylesella oralis)	Bacteroidota	ATCC 33269	[220]	scaffold	2839537	1	0	0	0	0	0	0	1
Prevotella oris (Segatella oris)	Bacteroidota	NCTC13071	[148]	complete	3168212	1	0	0	1	0	0	0	2
Prevotella pallens	Bacteroidota	NCTC13043	[10]	contig	3108714	1	0	0	0	0	0	1	2
Prevotella pleuritidis (Hoylesella pleuritidis)	Bacteroidota	F0068	[221,222]	contig	2709958	1	0	0	1	0	0	0	2
Prevotella salivae (Segatella salivae)	Bacteroidota	F0493	[10]	contig	3099908	1	0	0	1	0	0	0	2
Prevotella sp	Bacteroidota	CP003667 (F0039)	[10]	complete	2480269	1	0	0	0	0	0	0	1
Prevotella sp	Bacteroidota	FM995711 (clone 16sps14-2c08.w2k)	[10]	-		0	0	0	0	0	0	0	0
Prevotella sp	Bacteroidota	KI259591 (F0091)	[10]	scaffold	3193725	1	0	0	1	0	0	0	2
Prevotella veroralis	Bacteroidota	F0319	[10]	complete	2990547	1	0	0	0	0	0	0	1
Propionibacterium acnes (Cutibacterium acnes)	Actinobacteria	HL096PA1	[10]	complete	2549775	2	0	0	0	0	0	0	2
Propionibacterium granulosum	Actinobacteria	TP-CG7	[10]	complete	2179712	0	0	0	0	0	0	0	0
Propionibacterium sp (Propionibacterium namnetense)	Actinobacteria	AFUN (SK182B-JCVI)	[10]	contig	2430672	0	0	0	0	0	0	0	0
Proteus mirabilis	Pseudomonadota	HI4320	[223,224]	complete	4099895	1	0	1	0	2	0	2	6
Pseudomonas aeruginosa	Pseudomonadota	PAO1	[10]	complete	6264404	4	0	8	0	0	0	8	20
Pseudomonas benzenivorans	Pseudomonadota	DSM 8628	[10]	scaffold	5743144	3	0	1	1	0	0	3	8
Pseudomonas entomophila	Pseudomonadota	L48	[179]	complete	5888780	3	0	14	1	1	0	4	23
Pseudomonas fluorescens	Pseudomonadota	ATCC 13525	[225,226]	chromosome	6511547	4	0	8	1	0	0	4	17
Pseudomonas nitroreducens	Pseudomonadota	L4	[10]	complete	6229472	5	0	2	0	0	0	2	9
Pseudomonas oryzihabitans	Pseudomonadota	DE0585	[10]	scaffold	4986278	2	1	3	1	0	0	4	11
Pseudomonas plecoglossicida	Pseudomonadota	XSDHY-P	[10]	complete	5525520	6	0	3	0	0	0	1	10
Pseudomonas sp	Pseudomonadota	JN208915 (G12.1(2011))	[10]	-		0	0	0	0	0	0	0	0
Pseudomonas stutzeri (Stutzerimonas chloritidismutans)	Pseudomonadota	6L11	[10]	complete	4466844	3	1	2	1	0	0	4	11
Pseudonocardia ailaonensis	Pseudomonadota	-	[10]	-		0	0	0	0	0	0	0	0
Ralstonia pickettii	Pseudomonadota	MGYG-HGUT-01384	[227,228]	scaffold	5254771	3	1	0	1	1	0	2	8
Rothia aeria	Actinobacteria	NCTC10207	[229,230]	complete	2707814	2	0	1	0	0	0	0	3
Rothia dentocariosa	Actinobacteria	ATCC 17931	[231,232]	complete	2506025	2	0	1	0	1	0	2	6
Rothia mucilaginosa	Actinobacteria	ATCC 25296	[233,234]	contig	2255158	0	0	1	0	0	0	0	1
Selenomonas sp (Selenomonas sp. oral taxon 478)	Firmicutes	CP012071 (F0592)	[10]	complete	2284135	1	0	0	0	0	0	1	2
Serratia marcescens	Pseudomonadota	KS10	[235,236]	chromosome	5238537	3	0	5	0	1	0	2	11
Slackia exigua	Actinobacteria	NCTC12994	[237]	contig	2102748	0	0	1	0	0	0	0	1
Solobacterium moorei	Firmicutes	DSM 22971	[10]	scaffold	2335946	0	0	0	0	0	0	0	0
Staphylococcus argenteus	Firmicutes	MSHR1132	[10]	complete	2787638	2	0	1	0	1	0	3	7
Staphylococcus aureus	Firmicutes	NCTC 8325	[238–240]	complete	2821361	2	1	1	0	1	0	3	8
Staphylococcus epidermidis	Firmicutes	ATCC 14990	[241]	complete	2491058	1	0	1	0	1	0	2	5
Staphylococcus haemolyticus	Firmicutes	S167	[242]	complete	2560146	2	1	0	0	1	0	1	5
Staphylococcus lugdunensis	Firmicutes	FDAARGOS_141	[243,244]	complete	2571829	2	1	4	0	1	0	2	10
Staphylococcus simiae	Firmicutes	NCTC13838	[10]	complete	2643976	0	1	0	0	1	0	2	4
Stenotrophomonas maltophilia	Pseudomonadota	NCTC10258	[10]	complete	4481118	2	0	2	1	0	0	0	5
Stomatobaculum longum	Firmicutes	ACC2	[10]	scaffold	2313632	1	0	0	0	0	0	0	1
Streptococcus agalactiae	Firmicutes	NGBS128	[245]	complete	2079123	0	0	0	1	1	0	0	2
Streptococcus anginosus	Firmicutes	J4211	[246]	complete	1924513	1	0	0	0	1	0	0	2
Streptococcus cristatus	Firmicutes	NCTC 12479	[10]	complete	2000351	1	0	0	0	0	0	0	1
Streptococcus downei	Firmicutes	NCTC 11391	[247]	contig	2232110	8	0	2	0	2	0	0	12
Streptococcus equi (subsp. Zooepidemicus)	Firmicutes	SEZ13	[10]	complete	2154778	10	0	0	0	0	0	1	11
Streptococcus equinus	Firmicutes	pGA-7	[10]	scaffold	1797051	2	0	0	1	1	0	0	4
Streptococcus gordonii	Firmicutes	NCTC10231	[248]	complete	2185555	1	0	0	0	1	0	0	2
Streptococcus infantis	Firmicutes	ATCC 700779	[10]	scaffold	1905984	1	0	0	0	1	0	0	2
Streptococcus intermedius	Firmicutes	NCTC11324	[249,250]	complete	1932951	3	0	1	0	1	0	0	5
Streptococcus mitis	Firmicutes	s.o.	[10]	s.o.		0	0	0	0	0	0	0	0
Streptococcus mutans	Firmicutes	NCH105	[251]	complete	2028032	4	0	2	0	1	0	0	7
Streptococcus oralis	Firmicutes	NCTC 11427	[252]	complete	1931548	1	0	0	0	1	0	0	2
Streptococcus parasanguinis	Firmicutes	NCTC12854	[10]	contig	2170501	2	0	0	0	1	0	0	3
Streptococcus pneumoniae	Firmicutes	Hu17	[253]	chromosome	2154362	6	0	0	0	1	0	0	7
Streptococcus pseudopneumoniae	Firmicutes	IS7493	[10]	scaffold	2195458	9	0	0	0	1	0	0	10
Streptococcus pyogenes	Firmicutes	NCTC12064	[254]	complete	1746380	3	0	0	0	1	0	0	4
Streptococcus salivarius	Firmicutes	L25	[10]	scaffold	2185075	2	0	0	0	1	0	0	3
Streptococcus sp (Streptococcus infantis)	Firmicutes	JYGT (UC921A)	[10]	contig	1791991	0	0	0	0	1	0	0	1
Streptococcus sp (Streptococcus mitis)	Firmicutes	ASZZ (OT25)	[10]	contig	1915198	2	0	0	0	1	0	0	3
Streptococcus sp (Streptococcus pseudopneumoniae)	Firmicutes	JVFV (469_SPSE)	[10]	scaffold	2094752	1	0	0	0	1	0	0	2
Streptococcus vestibularis	Firmicutes	22-06 S6	[10]	scaffold	1882671	3	0	0	0	1	0	0	4
Tatumella morbirosei	Pseudomonadota	LMG 23360	[10]	contig	4413398	2	0	2	0	0	0	0	4
Tatumella ptyseos	Pseudomonadota	ATCC 33301	[10]	contig	3539047	2	0	2	0	0	0	0	4
Tatumella punctata	Pseudomonadota	-	[10]	-		0	0	0	0	0	0	0	0
Treponema denticola	Spirochaetes	ATCC 35405	[207]	complete	2843201	3	0	0	0	0	0	1	4
Tsukamurella inchonensis	Actinobacteria	-	[10]	-		0	0	0	0	0	0	0	0
Veillonella atypica	Firmicutes	MGYG-HGUT-01444	[10]	scaffold	2071607	1	0	0	0	0	0	0	1
Veillonella denticariosi	Firmicutes	JCM 15641	[255]	contig	1981866	1	0	0	0	0	0	0	1
Veillonella dispar	Firmicutes	NCTC11831	[10]	complete	2116915	1	0	0	0	0	0	0	1
Veillonella parvula	Firmicutes	NCTC11810	[10]	complete	2132142	1	0	0	0	0	0	0	1
Veillonella rogosae	Firmicutes	JCM 15642	[10]	contig	2187106	1	0	0	0	0	0	0	1
Veillonella tobetsuensis	Firmicutes	Y6	[10]	contig	2041114	1	0	0	0	0	0	0	1
Yersinia pestis	Pseudomonadota	A1122	[256,257]	complete	4658411	1	0	2	0	1	0	6	10

## Sheet: Table S2
Table S2: References for the human lung mycobiome.
Condition	Devision	Phylum	Species	Reference	Genome sequenced	Strain
lung transplant	Ascomycota	Eurotiomycetes	Aspergillus flavus	[258]	+	NRRL3357
	Ascomycota	Eurotiomycetes	Aspergillus fumigatus	[258]	+	Af293
	Ascomycota	Saccharomycetes	Candida albicans	[258]	+	SC5314
	Ascomycota	Eurotiomycetes	Paecilomyces lilacinus (Purpureocillium lilacinum)	[258]	+	PLFJ-1
Asthma/COPD	Ascomycota	Dothideomycetes	Cladosporium clasdosporioides	[259]	+	F8_5S_4F
	Ascomycota	Saccharomycetes	Eremothecium sinecaudum	[259]	+	Holleya sinecauda
	Ascomycota	Malasseziomycetes	Malassezia pachydermatis	[259]	-	CBS 1879
	Basidiomycota	Agaricomycetes	Psathyrella candolleana	[259]	-	-
	Rozellomycota	Microsporidia	Systenostrema alba	[259]	-	-
	Basidiomycota	Agaricomycetes	Termitomyces clypeatus	[259]	-	-
	Ascomycota	Saccharomycetes	Vanderwaltozyma polyspora	[259]	+	DSM 70294
HIV	Ascomycota	Pneumocystidomycetes	Pneumocystis jirovecii	[260]	+	RU7
CF	Ascomycota	Dothideomycetes	Alternaria alternata	[261]	+	Z7
	Ascomycota	Dothideomycetes	Alternaria triticina	[261]	+
	Basidiomycota	Agaricomycetes	Antrodia malicola	[261]	-	-
	Ascomycota	Eurotiomycetes	Aspergillus unguis	[261]	+	F6_8S_P_4A
	Ascomycota	Eurotiomycetes	Aspergillus versicolor	[261]	+	CBS 583.65
	Ascomycota	Dothideomycetes	Aureobasidium pullulans	[261]	+	EXF-150
	Basidiomycota	Tremellomycetes	Bandoniozyma noutii (Rhynchogastrema noutii)	[261]	-	-
	Ascomycota	Sordariomycetes	Bionectria ochroleuca (Clonostachys rosea)	[261]	+	CR-7
	Ascomycota	Saccharomycetes	Candida albicans	[261]	+
	Ascomycota	Saccharomycetes	Candida dosseyi	[261]	-	-
	Ascomycota	Saccharomycetes	Candida dubliniensis	[261]	+	CD36
	Ascomycota	Saccharomycetes	Candida ethanolica	[261]	+	M2
	Ascomycota	Saccharomycetes	Candida glabrata	[261]	+
	Ascomycota	Saccharomycetes	Candida intermedia	[261]	+	CBS 141442
	Ascomycota	Saccharomycetes	Candida parapsilosis	[261]	+	CDC317
	Ascomycota	Saccharomycetes	Candida sake	[261]	+	CBA6005
	Ascomycota	Saccharomycetes	Candida tropicalis	[261]	+	MYA-3404
	Ascomycota	Saccharomycetes	Candida zeylanoides	[261]	-	-
	Basidiomycota	Agaricomycetes	Ceraceomyces americanus	[261]	-	-
	Ascomycota	Saccharomycetes	Clavispora lusitaniae	[261]		ATCC 42720
	Basidiomycota	Agaricomycetes	Clitocybe nebularis	[261]	+	CEMJ01
	Basidiomycota	Tremellomycetes	Cryptococcus curvatus (Cutaneotrichosporon curvatum)	[261]	+	JCM 1532
	Basidiomycota	Tremellomycetes	Cryptococcus liquefaciens (Naganishia liquefaciens)	[261]	+	N6
	Basidiomycota	Tremellomycetes	Cryptococcus paraflavus (Saitozyma paraflava)	[261]	-	-
	Basidiomycota	Tremellomycetes	Cryptococcus saitoi	[261]	-	-
	Basidiomycota	Tremellomycetes	Cryptococcus victoriae (Vishniacozyma victoriae)	[261]	+	T18_1_22C
	Basidiomycota	Agaricomycetes	Datronia mollis	[261]	-	-
	Ascomycota	Dothideomycetes	Davidiella tassiana	[261]	-	-
	Ascomycota	Saccharomycetes	Debaryomyces prosopidis	[261]	+	NRRL Y-27369
	Ascomycota	Saccharomycetes	Dekkera anomala	[261]	+	CBS 7654
	Ascomycota	Saccharomycetes	Dipodascus australiensis	[261]	-	-
	Ascomycota	Dothidiomycetes	Epicoccum nigrum	[261]	+	ICMP 19927
	Basidiomycota	Tremellomycetes	Filobasidium capsuligenum (Piskurozyma capsuligena)	[261]	-	-
	Basidiomycota	Agaricomycetes	Gloeoporus pannocinctus	[261]	-	-
	Basidiomycota	Agaricomycetes	Hyphodontia flavipora	[261]	-	-
	Basidiomycota	Agaricomycetes	Hypholoma sublateritium	[261]	+	FD-334 SS-4
	Ascomycota	Saccharomycetes	Hyphopichia pseudoburtonii	[261]	+	makgeolli
	Basidiomycota	Agaricomycetes	Irpex lacteus	[261]	+	F17
	Ascomycota	Saccharomycetes	Kluyveromyces marxianus	[261]	-	DMKU3-1042
	Ascomycota	Saccharomycetes	Lachancea fermentati	[261]	+	CBS 6772
	Basidiomycota	Agaricomycetes	Lentinellus vulpinus	[261]	-	-
	Basidiomycota	Agaricomycetes	Lepista nuda	[261]	+	CBS 247.69
	Ascomycota	Dothideomycetes	Leptosphaerulina chartarum	[261]	-	-
	Ascomycota	Saccharomycetes	Meyerozyma caribbica	[261]	+	MG20W
	Ascomycota	Saccharomycetes	Meyerozyma guilliermondii	[261]	-	ATCC 6260
	Ascomycota	Sordariomycetes	Microdochium nivale	[261]	-	-
	Basidiomycota	Agaricomycetes	Mycoacia fuscoatra	[261]	-	-
	Basidiomycota	Agaricomycetes	Oxyporus corticola	[261]	-	-
	Ascomycota	Eurotiomycetes	Penicillium glabrum	[261]	-	-
	Ascomycota	Eurotiomycetes	Penicillium spinulosum	[261]	-	-
	Ascomycota	Agaricomycetes	Perenniporia subacida	[261]	-	-
	Ascomycota	Pezizomycetes	Phillipsia domingensis	[261]	-	-
	Basidiomycota	Agaricomycetes	Phlebia radiata	[261]	-	-
	Basidiomycota	Agaricomycetes	Phlebiopsis gigantea	[261]	+	11061_1 CR5-6
	Ascomycota	Dothideomycetes	Phoma herbarum	[261]	+	JCM 15942
	Ascomycota	Saccharomycetes	Pichia fermentans	[261]	+	fo/MP/02
	Ascomycota	Saccharomycetes	Pichia jadinii (Cyberlindnera jadinii)	[261]	+	NRRL Y-1542
	Ascomycota	Saccharomycetes	Pichia kudriavzevii	[261]	-	CBS573
	Basidiomycota	Agaricomycetes	Piptoporus betulinus	[261]	+	CIRM-BRFM 1772
	Ascomycota	Sordariomycetes	Plectosphaerella cucumerina	[261]	+	MPI-CAGE-AT-0016
	Basidiomycota	Agaricomycetes	Pleurotus pulmonarius	[261]	+	PM_ss5
	Basidiomycota	Agaricomycetes	Plicaturopsis crispa	[261]	+	FD-325 SS-3
	Basidiomycota	Agaricomycetes	Postia sericeomollis	[261]	-	-
	Basidiomycota	Pucciniomycetes	Puccinia striiformis	[261]	+	134E16A+17+33+
	Basidiomycota	Agaricomycetes	Resinicium bicolor	[261]	-	-
	Basidiomycota	Microbotryomycetes	Rhodotorula dairenensis	[261]	-	-
	Basidiomycota	Microbotryomycetes	Rhodotorula glutinis	[261]	+	CBS 20
	Basidiomycota	Microbotryomycetes	Rhodotorula ingeniosa (Sampaiozyma ingeniosa)	[261]	-	-
	Ascomycota	Saccharomycetes	Saccharomyces cerevisiae	[261]	+	S288C
	Basidiomycota	Agaricomycetes	Sarcomyxa serotina	[261]	-	-
	Basidiomycota	Agaricomycetes	Sistotrema brinkmannii	[261]	-	-
	Basidiomycota	Agaricomycetes	Steccherinum fimbriatum	[261]	-	-
	Basidiomycota	Agaricomycetes	Thanatephorus cucumeris	[261]	-	-
	Basidiomycota	Agaricomycetes	Trametes conchifer	[261]	-	-
	Basidiomycota	Agaricomycetes	Trametes pubescens	[261]	+	FBCC735
	Basidiomycota	Agaricomycetes	Trametes versicolor	[261]	+	FP-101664 SS1
	Basidiomycota	Tremellomycetes	Trichosporon gamsii (Apiotrichum gamsii)	[261]	+	JCM 9941
	Basidiomycota	Tremellomycetes	Trichosporon loubieri	[261]	-	-
	Basidiomycota	Ustilaginomycetes	Ustilago syntherismae	[261]	-	-
	Basidiomycota	Wallemiomycetes	Wallemia muriae	[261]	-	-
	Basidiomycota	Wallemiomycetes	Wallemia sebi	[261]	-	-
	Ascomycota	Saccharomycetes	Wickerhamomyces anomalus	[261]	+	NRRL Y-366-8

## Sheet: Table S3
Table S3: List of the human lung mycobiome as used in our analysis.
Devision	Phylum	Species	RiPPs	RiPP-like	Terpene	NRPS	Arylpolyene	PKS	Others	Total
Ascomycota	Dothideomycetes	Cladosporium clasdosporioides	1	5	6	16	0	4	3	35
Ascomycota	Dothideomycetes	Alternaria alternata	1	10	7	15	0	12	1	46
Ascomycota	Dothideomycetes	Alternaria triticina	0	6	2	11	0	12	0	31
Ascomycota	Dothideomycetes	Aureobasidium pullulans	0	0	3	16	0	6	2	27
Ascomycota	Dothideomycetes	Davidiella tassiana	-	-	-	-	-	-	-	0
Ascomycota	Dothideomycetes	Leptosphaerulina chartarum	-	-	-	-	-	-	-	0
Ascomycota	Dothideomycetes	Phoma herbarum	1	7	3	7	0	7	2	27
Ascomycota	Dothidiomycetes	Epicoccum nigrum	0	5	5	16	0	10	3	39
Ascomycota	Eurotiomycetes	Aspergillus flavus	1	9	15	37	0	31	9	102
Ascomycota	Eurotiomycetes	Aspergillus fumigatus	0	3	7	18	0	13	6	47
Ascomycota	Eurotiomycetes	Paecilomyces lilacinus	0	10	5	21	0	14	2	52
Ascomycota	Eurotiomycetes	Aspergillus unguis	0	1	4	21	0	13	4	43
Ascomycota	Eurotiomycetes	Aspergillus versicolor	1	5	10	36	0	25	13	90
Ascomycota	Eurotiomycetes	Penicillium glabrum	-	-	-	-	-	-	-	0
Ascomycota	Eurotiomycetes	Penicillium spinulosum	-	-	-	-	-	-	-	0
Ascomycota	Malasseziomycetes	Malassezia pachydermatis	0	0	1	3	0	2	0	6
Ascomycota	Pezizomycetes	Phillipsia domingensis	-	-	-	-	-	-	-	0
Ascomycota	Pneumocystidomycetes	Pneumocystis jirovecii	0	0	1	0	0	0	0	1
Ascomycota	Saccharomycetes	Candida albicans	0	0	1	1	0	0	0	2
Ascomycota	Saccharomycetes	Eremothecium sinecaudum	0	0	1	1	0	0	1	3
Ascomycota	Saccharomycetes	Vanderwaltozyma polyspora	0	0	1	1	0	0	1	3
Ascomycota	Saccharomycetes	Candida dosseyi	-	-	-	-	-	-	-	0
Ascomycota	Saccharomycetes	Candida dubliniensis	0	0	1	1	0	0	0	2
Ascomycota	Saccharomycetes	Candida ethanolica	0	0	0	0	0	0	0	0
Ascomycota	Saccharomycetes	Candida glabrata	0	0	1	1	0	0	1	3
Ascomycota	Saccharomycetes	Candida intermedia	0	0	1	1	0	0	0	2
Ascomycota	Saccharomycetes	Candida parapsilosis	0	0	0	1	0	0	0	1
Ascomycota	Saccharomycetes	Candida sake	0	0	0	1	0	0	0	1
Ascomycota	Saccharomycetes	Candida tropicalis	0	0	0	1	0	0	0	1
Ascomycota	Saccharomycetes	Candida zeylanoides	-	-	-	-	-	-	-	0
Ascomycota	Saccharomycetes	Clavispora lusitaniae	0	0	2	1	0	0	0	3
Ascomycota	Saccharomycetes	Debaryomyces prosopidis	0	0	0	1	0	0	0	1
Ascomycota	Saccharomycetes	Dekkera anomala	0	0	0	1	0	0	0	1
Ascomycota	Saccharomycetes	Dipodascus australiensis	-	-	-	-	-	-	-	0
Ascomycota	Saccharomycetes	Hyphopichia pseudoburtonii	0	0	0	0	0	0	0	0
Ascomycota	Saccharomycetes	Kluyveromyces marxianus	0	0	1	1	0	0	0	2
Ascomycota	Saccharomycetes	Lachancea fermentati	0	0	1	1	0	0	0	2
Ascomycota	Saccharomycetes	Meyerozyma caribbica	0	0	1	1	0	0	0	2
Ascomycota	Saccharomycetes	Meyerozyma guilliermondii	0	0	1	1	0	0	0	2
Ascomycota	Saccharomycetes	Pichia fermentans	0	0	0	1	0	0	0	1
Ascomycota	Saccharomycetes	Pichia jadinii	0	0	1	1	0	0	0	2
Ascomycota	Saccharomycetes	Pichia kudriavzevii	0	0	1	1	0	0	0	2
Ascomycota	Saccharomycetes	Saccharomyces cerevisiae	0	0	1	1	0	0	1	3
Ascomycota	Saccharomycetes	Wickerhamomyces anomalus	0	0	0	0	0	0	0	0
Ascomycota	Sordariomycetes	Bionectria ochroleuca	0	2	4	32	0	35	6	79
Ascomycota	Sordariomycetes	Microdochium nivale	-	-	-	-	-	-	-	0
Ascomycota	Sordariomycetes	Plectosphaerella cucumerina	1	5	4	11	0	7	1	29
Basidiomycota	Agaricomycetes	Psathyrella candolleana	-	-	-	-	-	-	-	0
Basidiomycota	Agaricomycetes	Termitomyces clypeatus	-	-	-	-	-	-	-	0
Basidiomycota	Agaricomycetes	Antrodia malicola	-	-	-	-	-	-	-	0
Basidiomycota	Agaricomycetes	Ceraceomyces americanus	-	-	-	-	-	-	-	0
Basidiomycota	Agaricomycetes	Clitocybe nebularis	0	0	0	0	0	0	0	0
Basidiomycota	Agaricomycetes	Datronia mollis	-	-	-	-	-	-	-	0
Basidiomycota	Agaricomycetes	Gloeoporus pannocinctus	-	-	-	-	-	-	-	0
Basidiomycota	Agaricomycetes	Hyphodontia flavipora	-	-	-	-	-	-	-	0
Basidiomycota	Agaricomycetes	Hypholoma sublateritium	0	2	9	5	0	1	0	17
Basidiomycota	Agaricomycetes	Irpex lacteus	0	2	8	5	0	2	0	17
Basidiomycota	Agaricomycetes	Lentinellus vulpinus	-	-	-	-	-	-	-	0
Basidiomycota	Agaricomycetes	Lepista nuda	0	1	10	3	0	2	1	17
Basidiomycota	Agaricomycetes	Mycoacia fuscoatra	-	-	-	-	-	-	-	0
Basidiomycota	Agaricomycetes	Oxyporus corticola	-	-	-	-	-	-	-	0
Basidiomycota	Agaricomycetes	Perenniporia subacida	-	-	-	-	-	-	-	0
Basidiomycota	Agaricomycetes	Phlebia radiata	-	-	-	-	-	-	-	0
Basidiomycota	Agaricomycetes	Phlebiopsis gigantea	0	4	6	9	0	0	0	19
Basidiomycota	Agaricomycetes	Piptoporus betulinus	0	5	15	4	0	4	1	29
Basidiomycota	Agaricomycetes	Pleurotus pulmonarius	1	5	14	5	0	1	1	27
Basidiomycota	Agaricomycetes	Plicaturopsis crispa	0	3	11	9	0	1	0	24
Basidiomycota	Agaricomycetes	Postia sericeomollis	-	-	-	-	-	-	-	0
Basidiomycota	Agaricomycetes	Resinicium bicolor	-	-	-	-	-	-	-	0
Basidiomycota	Agaricomycetes	Sarcomyxa serotina	-	-	-	-	-	-	-	0
Basidiomycota	Agaricomycetes	Sistotrema brinkmannii	-	-	-	-	-	-	-	0
Basidiomycota	Agaricomycetes	Steccherinum fimbriatum	-	-	-	-	-	-	-	0
Basidiomycota	Agaricomycetes	Thanatephorus cucumeris	-	-	-	-	-	-	-	0
Basidiomycota	Agaricomycetes	Trametes conchifer	-	-	-	-	-	-	-	0
Basidiomycota	Agaricomycetes	Trametes pubescens	0	2	7	7	0	1	1	18
Basidiomycota	Agaricomycetes	Trametes versicolor	0	3	11	10	0	2	1	27
Basidiomycota	Microbotryomycetes	Rhodotorula dairenensis	-	-	-	-	-	-	-	0
Basidiomycota	Microbotryomycetes	Rhodotorula glutinis	0	0	3	3	0	0	1	7
Basidiomycota	Microbotryomycetes	Rhodotorula ingeniosa	-	-	-	-	-	-	-	0
Basidiomycota	Pucciniomycetes	Puccinia striiformis	0	0	1	1	0	0	0	2
Basidiomycota	Tremellomycetes	Cryptococcus curvatus	0	0	2	2	0	0	0	4
Basidiomycota	Tremellomycetes	Cryptococcus liquefaciens	0	0	2	3	0	1	0	6
Basidiomycota	Tremellomycetes	Cryptococcus paraflavus	-	-	-	-	-	-	-	0
Basidiomycota	Tremellomycetes	Cryptococcus saitoi (Naganishia globosa)	-	-	-	-	-	-	-	0
Basidiomycota	Tremellomycetes	Cryptococcus victoriae	0	0	0	2	0	0	0	2
Basidiomycota	Tremellomycetes	Filobasidium capsuligenum	-	-	-	-	-	-	-	0
Basidiomycota	Tremellomycetes	Trichosporon gamsii	0	0	2	2	0	0	0	4
Basidiomycota	Tremellomycetes	Trichosporon loubieri	-	-	-	-	-	-	-	0
Basidiomycota	Tremellomycetes	Bandoniozyma noutii	-	-	-	-	-	-	-	0
Basidiomycota	Ustilaginomycetes	Ustilago syntherismae	-	-	-	-	-	-	-	0
Basidiomycota	Wallemiomycetes	Wallemia muriae	-	-	-	-	-	-	-	0
Basidiomycota	Wallemiomycetes	Wallemia sebi	-	-	-	-	-	-	-	0
Rozellomycota	Microsporidia	Systenostrema alba	-	-	-	-	-	-	-	0

## Sheet: Table S4
Table S4: List of GCFs of the SSN of the human lung microbiome.
GCF No.	Natural Product class
GCF 1	hydrogen cyanids
GCF 2	lipopeptides, NRP-metallophores
GCF 3	betalactones
GCF 4	type 1 polyketides
GCF 5	NRP-metallophores; NI-Siderophores
GCF 6	NI-siderophores
GCF 7	carotenoids
GCF 8	ectoines
GCF 9	betalactones, lipopeptides
GCF 10	betalactones, lipopeptides
GCF 11	carotenoids
GCF 12	redox cofactors
GCF 13	ranthipeptides
GCF 14	NRP-metallophores
GCF 15	arylpolyenes
GCF 16	homoserine lactones
GCF 17	carotenoids
GCF 18	NI-siderophores
GCF 19	thiopeptides
GCF 20	arylpolyenes
GCF 21	homoserine lactones
GCF 22	NI-siderophores
GCF 23	NRP-metallophores
GCF 24	NAGGN
GCF 25	ranthipeptides
GCF 26	NI-siderophores
GCF 27	betalactones
GCF 28	ranthipeptides
GCF 29	betalactones
GCF 30	cyclic lactone autoinducer
GCF 31	ranthipeptides
GCF 32	thiopeptides
GCF 33	LAP
GCF 34	arylpolyenes
GCF 35	NI-siderophores
GCF 36	NRP-metallophores
GCF 37	carotenoids
GCF 38	homoserine lactones
GCF 39	opine-like metallophores
GCF 40	arylpolyenes
GCF 41	lanthipeptides
GCF 42	LAP
GCF 43	NI-siderophores
GCF 44	lanthipeptides
GCF 45	redox cofactors
GCF 46	arylpolyenes
GCF 47	arylpolyenes
GCF 48	opine-like metallophores
GCF 49	homoserine lactones
GCF 50	homoserine lactones
GCF 51	arylpolyenes
GCF 52	arylpolyenes
GCF 53	carotenoids
